# Supplementary material for: Revisiting sequential attributable fractions
Source: Arch Public Health. 2020 Jul 21;78:67. doi: 10.1186/s13690-020-00442-x (PMC7374857; doi:10.1186/s13690-020-00442-x)
Supplement: Supplementary file 1 — Additional file 1 Odds ratios from models in final causal networkR1. [file 13690_2020_442_MOESM1_ESM.xlsx]

## Sheet: cardiac model
	estimate	z-statistic
Inactivity	1.31709	1.99848
Diet tertile 2 vs 3(3 baseline)	0.748625	-2.29243
Diet tertiel 1 vs 3(3 baseline)	0.805068	-1.78116
Smoker	0.725002	-1.80181
Moderate alcohol	0.758223	-2.2172
Binge drinker	0.885342	-0.386711
Stress	1.26883	1.74087
Apob/a tertile 2 vs 1	0.841659	-1.41865
Apob/a tertile 3 vs 1	0.775559	-1.95825
waist hip ratio tertile 2 vs 1	0.966533	-0.245382
waist hip ratio tertile 3 vs 1	1.35285	2.3098
clinically diagnosed high bp	1.65307	4.32016

## Sheet: diabetes
	estimate	z-statistic
Inactivity	1.485	3.6173
Diet tertile 2 (3 baseline)	0.855626	-1.80455
Diet tertiel 1 (3 baseline)	1.01846	0.224829
Smoker	0.7548	-2.74323
Moderate alcohol	0.72484	-3.46541
Binge drinker	1.07577	0.333412
Stress	0.946643	-0.549538
Apob/a tertile 2 vs 1	0.934315	-0.803554
Apob/a tertile 3 vs 1	0.943754	-0.660984
waist hip ratio tertile 2	1.44947	3.97837
waist hip ratio tertile 3	1.84714	6.76394
clinically diagnosed high bp	2.19354	10.395

## Sheet: Hypertension
	estimate	z-statistic
Inactivity	1.25104	3.06957
Diet tertile 2	1.1108	1.75315
Diet tertile 1	1.07705	1.2724
Smoker	0.797586	-3.54127
Moderate Drinker	1.08205	1.23624
Binge Drinker	1.65093	3.30807
Stress	1.23364	2.91217

## Sheet: Lipids
	estimate	z-statistic
Inactivity	1.20745	2.98134		Odds ratios are for tertile 2 vs 1 and for tertile 3 vs 2
Diet tertile 2	1.08044	1.49097
Diet tertile 1	1.06168	1.18089
Smoker	1.13039	2.19627
Moderate Drinker	0.727511	-5.76531
Binge Drinker	0.565817	-4.26575
Stress	1.01573	0.252065

## Sheet: WHR
	estimate	z-statistic
inactivity	1.58857	7.30066		Odds ratios are for tertile 2 vs 1 and for tertile 3 vs 2
diet tertile 2	0.818496	-3.8472
diet tertile 1 (vs 2)	1.04736	0.916379
smoker	0.652506	-7.65178
moderate drinker	0.938273	-1.15985
binge drinker	1.09793	0.703409
stress	1.10065	1.52816

## Sheet: Stroke
	estimate			## note that model is weighted so that cases only count for 0.0035 of a person.
Inactivity	1.61726			## p-vaues not directly available but similar to O'Donnell et. al. INTERSTROKE paper from 2016
Diet tertile 2 (3 baseline)	1.38116			## O'Donnell, Martin J., Siu Lim Chin, Sumathy Rangarajan, Denis Xavier, Lisheng Liu, Hongye Zhang, Purnima Rao-Melacini et al. "Global and regional effects of potentially modifiable risk factors associated with acute stroke in 32 countries (INTERSTROKE): a case-control study." The lancet 388, no. 10046 (2016): 761-775.
Diet tertiel 1 (3 baseline)	1.17846
Smoker	1.91168
Moderate alcohol	1.08047
Binge drinker	1.82881
Stress	1.33293
Apob/a tertile 2 vs 1	1.3768
Apob/a tertile 3 vs 1	2.16458
waist hip ratio tertile 2	1.25611
waist hip ratio tertile 3	1.33421
clinically diagnosed high bp	2.81272
cardiac risk factors	3.30378
DM/Hba1c>=4.5	1.28419
